# Supplementary material for: A scoping review of self-supervised representation learning for clinical decision making using EHR categorical data
Source: NPJ Digit Med. 2025 Jun 14;8:362. doi: 10.1038/s41746-025-01692-1 (PMC12167381; doi:10.1038/s41746-025-01692-1)
Supplement: Supplementary file 2 — Supplementary Data 1 [file 41746_2025_1692_MOESM2_ESM.xlsx]

## Sheet: 1
Mapping of clinical events to clinical domains.
General domain	Domain
General and multiple diseases	multiple diseases
	chronic diseases
Primary Care	primary care
Cardiology	heart failure
	hypertension
	mitral valve disorder
	Cardiovascular disease
	acute myocardial infarction
Endocrinology	diabetes
Neurology & Psychiatry	Alzheimer's disease
	stroke
	Attention-deficit/hyperactivity disorder
	depression
	Parkinson’s disease
	self-harm
	suicide
Oncology	prostate cancer
	pancreas cancer
	breast cancer
	multiple myeloma
	chronic lymphocytic leukemia
Infectious Diseases	COVID
	sepsis
	pneumonia
Respiratory	asthma
	chronic obstructive pulmonary disease
	chronic cough
	acute respiratory
Gastroenterology	cholelithiasis
	Crohn’s disease
Nephrology	Chronic kidney disease
	kidney failure
