# Supplementary material for: A scoping review of self-supervised representation learning for clinical decision making using EHR categorical data
Source: NPJ Digit Med. 2025 Jun 14;8:362. doi: 10.1038/s41746-025-01692-1 (PMC12167381; doi:10.1038/s41746-025-01692-1)
Supplement: Supplementary file 3 — Supplementary Data 2 [file 41746_2025_1692_MOESM3_ESM.xlsx]

## Sheet: 2
paper information				research team information			authors information		data availability			external knowledge
title	reference name in review	publication date	journal	data scientist and medical expert	data scientist only	international collaboration	authors	first author origin	data origin	availability	dataset name	external knowledge
Deep generative learning for automated EHR diagnosis of traditional Chinese medicine	Liang et al.	2019-06-01	Computer Methods and Programs in Biomedicine	x			Liang et al.	Canada	China	private	Local hospital
Analysis of Primary Care Computerised Medical Records with Deep Learning	de Lusignan et al.	2019-08-06	Frontiers in Applied Mathematics and Statistics	x			de Lusignan et al.	UK	UK	private	Royal College of General Practitioners (RCGP) Research, Surveillance Centre (RSC)
Pre-training of Graph Augmented Transformers for Medication Recommendation	G-BERT	2019-11-26	arXiv		x		Shang et al.	US	US	public	MIMIC-III	ontology : ICD-9, ATC
Representation learning for clinical time series prediction tasks in electronic health records	Ruan et al.	2019-12-01	BMC Medical Informatics and Decision Making	x			Ruan et al.	China	China	private	Local hospital
BEHRT: Transformer for Electronic Health Records	BEHRT	2020-04-28	Nature	x			Li et al.	UK	US	private	Clinical Practice Research Datalink and hospital episode statistics
Deep representation learning of electronic health records to unlock patient stratification at scale	ConvAE	2020-07-17	npj Digital Medicine	x		x	Landi et al.	Italy	US	private	Mount Sinai Health System data warehouse
The application of unsupervised deep learning in predictive models using electronic health records	Enhanced Reg	2020-12-01	BMC Medical Research Methodology	x		x	Wang et al.	China	US	private	Advocate Aurora Health hospitals
Language models are an effective representation learning technique for electronic health record data	CLMBR	2021-01-01	Journal of Biomedical Informatics		x		Steinberg et al.	US	US	private	Stanford Hospital and Lucile Packard Children’s Hospital
Disease Concept-Embedding Based on the Self-Supervised Method for Medical Information Extraction from Electronic Health Records and Disease Retrieval: Algorithm Development and Validation Study	EDisease	2021-01-27	Journal of Medical Internet Research	x			Chen et al.	Taiwan	Taiwan	private	NTUH-iMD, NHAMCS	pretrained LLM: bert-base-multilingual-cased
Leveraging graph-based hierarchical medical entity embedding for healthcare applications	ME2Vec	2021-03-12	Scientific Reports		x		Wu et al.	US	US	private, public	IQVIA US longitudinal database, eICU
Local–Global Memory Neural Network for Medication Prediction	PLGMNN	2021-04-01	IEEE Transactions on Neural Networks and Learning Systems		x		Song et al.	China	China, US	private, public	Local hospital, MIMIC-III
Med-BERT: pretrained contextualized embeddings on large-scale structured electronic health records for disease prediction	Med-BERT	2021-05-01	npj Digital Medicine	x		x	Rasmy et al.	US	US	private	Cerner Health Facts, Truven Health MarketScan
Patient Representation From Structured Electronic Medical Records Based on Embedding Technique: Development and Validation Study	Huang et al.	2021-07-23	JMIR Medical Informatics	x			Huang et al.	China	China	private	Xuanwu Hospital
Bidirectional Representation Learning from Transformers Using Multimodal Electronic Health Record Data to Predict Depression	BRLTM	2021-08-01	IEEE Journal of Biomedical and Health Informatics	x			Meng et al.	US	US	private	Internal EHR
Phe2vec: Automated disease phenotyping based on unsupervised embeddings from electronic health records	Phe2vec	2021-09-01	Patterns	x		x	De Freitas et al.	US	US	private	Mount Sinai Health System (MSHS)
CEHR-BERT: Incorporating temporal information from structured EHR data to improve prediction tasks	CEHR-BERT	2021-11-10	Proceedings of Machine Learning Research	x			Pang et al.	US	US	private	Columbia University Irving Medical Center-York Presbyterian Hospital
Deep significance clustering: a novel approach for identifying risk-stratified and predictive patient subgroups	DICE	2021-11-25	Journal of the American Medical Informatics Association	x			Huang et al.	US	US	private	2 local hospitals
Interpreting clinical latent representations using autoencoders and probabilistic models	Chushig-Muzo et al.	2021-12-01	Artificial Intelligence in Medicine	x			Chushig-Muzo et al.	Spain	Spain	private	Local hospttal
Transformer-based Multi-target Regression on Electronic Health Records for Primordial Prevention of Cardiovascular Disease	Poulain et al.	2021-12-09	2021 IEEE International Conference on Bioinformatics and Biomedicine (BIBM)	x			Poulain et al.	US	US	public	All of Us Program
Patient Representation Learning From Heterogeneous Data Sources and Knowledge Graphs Using Deep Collective Matrix Factorization: Evaluation Study	Kumar et al.	2022-01-20	JMIR Medical Informatics	x		x	Kumar et al.	India	US	public	MIMIC-III	knowlegde graph :SemMedDB
Application of unsupervised deep learning algorithms for identification of specific clusters of chronic cough patients from EMR data	Shao et al.	2022-03-01	BMC Bioinformatics	x			Shao et al.	US	US	private	Local health system
Pretrained transformer framework on pediatric claims data for population specific tasks	Claim-PT	2022-03-07	Nature Scientific Reports	x			Zeng et al.	US	US	private, public	Partner for Kids (PFK), MIMIC-III	ontology :CSS, NDC
A Novel Patient Similarity Network (PSN) Framework Based on Multi-Model Deep Learning for Precision Medicine	Navaz et al.	2022-05-10	Journal of Personalized Medicine	x		x	Navaz et al.	UAE	US, world-wide	public	epidemiological COVID-19 data, Framingham offspring heart study
Few-Shot Learning with Semi-Supervised Transformers for Electronic Health Records	CEHR-GAN-BERT	2022-08-01	Proceedings of machine learning research		x		Poulain et al.	US	US	public	MIMIC-IV, All of Us Program
Forecasting the future clinical events of a patient through contrastive learning	CEF-CL	2022-08-16	Journal of the American Medical Informatics Association		x		Zhang et al.	US	US	private, public	Vanderbilt University Medical Center (VUMC) system, All of Us Program
ADADIAG: Adversarial Domain Adaptation of Diagnostic Prediction with Clinical Event Sequences	ADADIAG	2022-10-01	Journal of Biomedical Informatics		x		Zhang et al.	US	US	private, public	UCLA, MIMIC-IV
Longitudinal deep learning clustering of Type 2 Diabetes Mellitus trajectories using routinely collected health records	Manzini et al.	2022-11-01	Journal of Biomedical Informatics	x			Manzini et al.	Spain	Spain	private	Information System for the Development of Research in Primary Care
Multimodal Data Matters: Language Model Pre-Training Over Structured and Unstructured Electronic Health Records	MedM-PLM	2023-01-01	IEEE Journal of Biomedical and Health Informatics		x		Liu et al.	China	US	public	MIMIC-III	ontology:ATC-3, ICD-9
Modeling of Electronic Health Records for Time-Variant Event Learning Beyond Bio-Markers-A Case Study in Prostate Cancer	Herp et al.	2023-01-01	IEEE Access	x			Herp et al.	Denmark	Denmark	private	Danish National Patient Registry
Multi-gate Mixture of Multi-view Graph Contrastive Learning on Electronic Health Record	MMMGCL	2023-01-01	IEEE Journal of Biomedical and Health Informatics	x			Cao et al.	China	US	public	MIMIC-III, eICU	ontology
Clinical and temporal characterization of COVID-19 subgroups using patient vector embeddings of electronic health records	Ta et al.	2023-01-18	Journal of the American Medical Informatics Association	x			Ta et al.	US	US	private	NewYork-Presbyterian/Columbia University Irving Medical Center (OMOP)
Hi-BEHRT: Hierarchical Transformer-Based Model for Accurate Prediction of Clinical Events Using Multimodal Longitudinal Electronic Health Records	Hi-BEHRT	2023-02-01	IEEE Journal of Biomedical and Health Informatics	x			Li et al.	UK	UK	private	Clinical Practice Research Datalink (CPRD)
EHR Foundation Models Improve Robustness in the Presence of Temporal Distribution Shift	CLMBR-2	2023-03-07	Nature: Scientific Reports	x		x	Guo et al.	US	US	private	STAnford medicine Research data Repository (STARR)
Self-Supervised Graph Learning With Hyperbolic Embedding for Temporal Health Event Prediction	Sherbet	2023-04-01	IEEE Transactions on Cybernetics		x		Lu et al.	US	US	public	MIMIC-III, eICU	ontology:ICD-9
Comparison of Machine Learning Algorithms for Predicting Hospital Readmissions and Worsening Heart Failure Events in Patients With Heart Failure With Reduced Ejection Fraction: Modeling Study	Ru et al.	2023-04-17	JMIR Formative Research	x			Ru et al.	US	US	private	Veradigm PINNACLE
SeqCare: Sequential Training with External Medical Knowledge Graph for Diagnosis Prediction in Healthcare Data	SeqCare	2023-04-30	Proceedings of the ACM Web Conference 2023		x		Xu et al.	China	China, US	private, public	Local hospital, MIMIC-III	ontology: ICD-10, SNOMED-CT
Patient Clustering for Vital Organ Failure Using ICD Code With Graph Attention	Liu et al.	2023-08-01	IEEE Transactions on Biomedical Engineering	x		x	Liu et al.	China	US	public	MIMIC-III	ontology: CSS
Toward a stable and low-resource PLM-based medical diagnostic system via prompt tuning and MoE structure	IPDM	2023-08-03	Scientific Reports	x			Dong et al.	China	US	public	Alzheimer’s Disease Neuroimaging Initiative (ADNI), MIMIC-III
A Transformer-Based Model Trained on Large Scale Claims Data for Prediction of Severe COVID-19 Disease Progression	ExMed-BERT	2023-09-01	IEEE Journal of Biomedical and Health Informatics		x	x	Lentzen et al.	Germany	US	private	IBM Explorys Therapeutic dataset
Unsupervised pre-training of graph transformers on patient population graphs	Pellegrini et al.	2023-10-01	Medical Image Analysis		x	x	Pellegrini et al.	US	US	public	MIMIC-III, TADPOLE, Sepsis Prediction Dataset
Sequential autoencoders for feature engineering and pretraining in major depressive disorder risk prediction	Jones et al.	2023-10-04	JAMIA Open	x			Jones et al.	US	US	private	Vanderbilt University Medical Center (VUMC) system
TransformEHR: transformer-based encoder-decoder generative model to enhance prediction of disease outcomes using electronic health records	TransformEHR	2023-11-29	Nature Communications	x			Yang et al.	US	US	private, public	US-VHA, MIMIC-IV
Self-supervised machine learning using adult inpatient data produces effective models for pediatric clinical prediction tasks	CLMBR-3	2023-12-01	Journal of the American Medical Informatics Association	x		x	Lemmon et al.	Canada	US	private	STAnford medicine Research data Repository (STARR)
Medical Profile Model: Scientific and Practical Applications in Healthcare	Profile model	2024-01-01	IEEE Journal of Biomedical and Health Informatics		x		Blinov et al.	Russia	Russia, US	private, public	DMed and insurance data (DIns), MIMIC-III
Graph Representation Learning-Based Fixed-Length Clinical Feature Vector Generation from Heterogeneous Medical Records	Seki et al.	2024-01-25	International Medical Informatics Association (IMIA)	x			Seki et al.	Japan	Japan	private	Local hospital
Foresight-a generative pretrained transformer for modelling of patient timelines using electronic health records: a retrospective modelling study	Foresight	2024-04-01	The Lancet Digital Health	x			Kraljevic et al.	UK	UK, US	private, public	King’s College Hospital (KCH) and South London and Maudsley (SLaM), MIMIC-III
