# Supplementary material for: A scoping review of self-supervised representation learning for clinical decision making using EHR categorical data
Source: NPJ Digit Med. 2025 Jun 14;8:362. doi: 10.1038/s41746-025-01692-1 (PMC12167381; doi:10.1038/s41746-025-01692-1)
Supplement: Supplementary file 4 — Supplementary Data 3 [file 41746_2025_1692_MOESM4_ESM.xlsx]

## Sheet: 3
		categorical						numerical			other modalities
title	multimodal (inferred)	diagnose	procedure	medication	labo test	vital sign	demographics	age value	vital sign value	labo test value	clinical text	image
Deep generative learning for automated EHR diagnosis of traditional Chinese medicine		UMLS		x	x		x
Analysis of Primary Care Computerised Medical Records with Deep Learning	x	x					x	x
Pre-training of Graph Augmented Transformers for Medication Recommendation		ICD-9		NDC
Representation learning for clinical time series prediction tasks in electronic health records.		ICD-10		x	x		x	x		x
BEHRT: Transformer for Electronic Health Records	x	ICD-10, Read Code						x
Deep representation learning of electronic health records to unlock patient stratification at scale	x	ICD-9	CPT-4	RxNorm	LOINC	LOINC	x				x
The application of unsupervised deep learning in predictive models using electronic health records.	x	x			x		x	x		x
Language models are an effective representation learning technique for electronic health record data	x	ICD-10	CPT,HCPCS	RXCUI	LOINC			x
Disease Concept-Embedding Based on the Self-Supervised Method for Medical Information Extraction from Electronic Health Records and Disease Retrieval: Algorithm Development and Validation Study.	x	x			x		x	x			x
Leveraging graph-based hierarchical medical entity embedding for healthcare applications		x	x	x			x
Local–Global Memory Neural Network for Medication Prediction				x	x					x
Med-BERT: pretrained contextualized embeddings on large-scale structured electronic health records for disease prediction		ICD-9, ICD-10
Patient Representation From Structured Electronic Medical Records Based on Embedding Technique: Development and Validation Study.	x	ICD-10	ICD-9	x	x	x	x	x		x
Bidirectional Representation Learning from Transformers Using Multimodal Electronic Health Record Data to Predict Depression	x	ICD-9	CPT	x			x	x			x
Phe2vec: Automated disease phenotyping based on unsupervised embeddings from electronic health records.	x	ICD-9	CPT-4	RxNorm	LOINC	LOINC					x
CEHR-BERT: Incorporating temporal information from structured EHR data to improve prediction tasks		OMOP id	OMOP id	OMOP id
Deep significance clustering: a novel approach for identifying risk-stratified and predictive patient subgroups	x	ICD-9, ICD-10		x	x	x	x	x		x
Interpreting clinical latent representations using autoencoders and probabilistic models		ICD-9		ATC
Transformer-based Multi-target Regression on Electronic Health Records for Primordial Prevention of Cardiovascular Disease.	x	x		x			x			x
Patient Representation Learning From Heterogeneous Data Sources and Knowledge Graphs Using Deep Collective Matrix Factorization: Evaluation Study	x	x	x	x	x						x
Application of unsupervised deep learning algorithms for identification of specific clusters of chronic cough patients from EMR data		ICD-10		x	x
Pretrained transformer framework on pediatric claims data for population specific tasks	x	ICD-9	CPT	NDC			x	x
A Novel Patient Similarity Network (PSN) Framework Based on Multi-Model Deep Learning for Precision Medicine.	x	x					x	x		x
Few-Shot Learning with Semi-Supervised Transformers for Electronic Health Records		SNOMED	SNOMED	SNOMED			x	x
Forecasting the future clinical events of a patient through contrastive learning		x	x				x
ADADIAG: Adversarial Domain Adaptation of Diagnostic Prediction with Clinical Event Sequences		x			LOINC
Longitudinal deep learning clustering of Type 2 Diabetes Mellitus trajectories using routinely collected health records.	x	ICD-10		ATC				x	x	x
Multimodal Data Matters: Language Model Pre-Training Over Structured and Unstructured Electronic Health Records	x	ICD-9		ATC-3							x
Modeling of Electronic Health Records for Time-Variant Event Learning Beyond Bio-Markers-A Case Study in Prostate Cancer		SKS	SKS	SKS
Multi-gate Mixture of Multi-view Graph Contrastive Learning on Electronic Health Record.		ICD-9 , ICD-10	ICD-9 , ICD-10		x
Clinical and temporal characterization of COVID-19 subgroups using patient vector embeddings of electronic health records.	x	OMOP id	OMOP id	OMOP id	x	OMOP id	x		x
Hi-BEHRT: Hierarchical Transformer-Based Model for Accurate Prediction of Clinical Events Using Multimodal Longitudinal Electronic Health Records	x	ICD-10	OPCS	British National Formulary (BNF)	Read Code			x		x
EHR Foundation Models Improve Robustness in the Presence of Temporal Distribution Shift	x	ICD-10	CPT MTHH	ATC	x	x	x		x	x
Self-Supervised Graph Learning With Hyperbolic Embedding for Temporal Health Event Prediction		ICD-9
Comparison of Machine Learning Algorithms for Predicting Hospital Readmissions and Worsening Heart Failure Events in Patients With Heart Failure With Reduced Ejection Fraction: Modeling Study.		ICD-9, ICD-10	x	NDC	x
SeqCare: Sequential Training with External Medical Knowledge Graph for Diagnosis Prediction in Healthcare Data		ICD-9	x	x	x
Patient Clustering for Vital Organ Failure Using ICD Code With Graph Attention.		ICD-9
Toward a stable and low-resource PLM-based medical diagnostic system via prompt tuning and MoE structure
A Transformer-Based Model Trained on Large Scale Claims Data for Prediction of Severe COVID-19 Disease Progression	x	ICD-9, ICD-10		RXNorm	x		x	x	x
Unsupervised pre-training of graph transformers on patient population graphs	x			x		x	x	x	x	x		x
Sequential autoencoders for feature engineering and pretraining in major depressive disorder risk prediction.		x		ATC
TransformEHR: transformer-based encoder-decoder generative model to enhance prediction of disease outcomes using electronic health records		ICD-10						x
Self-supervised machine learning using adult inpatient data produces effective models for pediatric clinical prediction tasks		x	x	x					x
Medical Profile Model: Scientific and Practical Applications in Healthcare	x	x					x	x
Graph Representation Learning-Based Fixed-Length Clinical Feature Vector Generation from Heterogeneous Medical Records.		ICD-10		HOT9	JLAC10 code				x	x
Foresight-a generative pretrained transformer for modelling of patient timelines using electronic health records: a retrospective modelling study	x	SNOMED	SNOMED	SNOMED			x	x			x
