# Supplementary material for: A scoping review of self-supervised representation learning for clinical decision making using EHR categorical data
Source: NPJ Digit Med. 2025 Jun 14;8:362. doi: 10.1038/s41746-025-01692-1 (PMC12167381; doi:10.1038/s41746-025-01692-1)
Supplement: Supplementary file 5 — Supplementary Data 4 [file 41746_2025_1692_MOESM5_ESM.xlsx]

## Sheet: 4
	data preprocessing		feature
title	data augmentation	data transformation	feature selection	nb of concepts or tokens in the original data	nb concepts or tokens in the preprocessed data
Deep generative learning for automated EHR diagnosis of traditional Chinese medicine			all		167
Analysis of Primary Care Computerised Medical Records with Deep Learning		transform into text	expert		93
Pre-training of Graph Augmented Transformers for Medication Recommendation		duplicated code removal, concept regrouping	all
Representation learning for clinical time series prediction tasks in electronic health records.	data truncation	numerical normalization, concept regrouping	expert	1359	1311
BEHRT: Transformer for Electronic Health Records		concept mapping	all		301
Deep representation learning of electronic health records to unlock patient stratification at scale	shuffling	rare concept removal, duplicated concept removal, concept mapping	all	57464	31659
The application of unsupervised deep learning in predictive models using electronic health records.		rare concept removal, numerical value categorization	expert		469
Language models are an effective representation learning technique for electronic health record data		rare concept removal	all		21664
Disease Concept-Embedding Based on the Self-Supervised Method for Medical Information Extraction from Electronic Health Records and Disease Retrieval: Algorithm Development and Validation Study.	numerical value imputation	transform into text	expert
Leveraging graph-based hierarchical medical entity embedding for healthcare applications			all		17620
Local–Global Memory Neural Network for Medication Prediction		numerical value normalization	expert
Med-BERT: pretrained contextualized embeddings on large-scale structured electronic health records for disease prediction			all		82000
Patient Representation From Structured Electronic Medical Records Based on Embedding Technique: Development and Validation Study.	shuffling	numerical value categorization	all		13757
Bidirectional Representation Learning from Transformers Using Multimodal Electronic Health Record Data to Predict Depression		concept regrouping	all	20616	12462
Phe2vec: Automated disease phenotyping based on unsupervised embeddings from electronic health records.	shuffling	duplicated code removal		57464	49234
CEHR-BERT: Incorporating temporal information from structured EHR data to improve prediction tasks
Deep significance clustering: a novel approach for identifying risk-stratified and predictive patient subgroups	numerical value imputation	numerical value normalization
Interpreting clinical latent representations using autoencoders and probabilistic models		concept regrouping	all	16430	2263
Transformer-based Multi-target Regression on Electronic Health Records for Primordial Prevention of Cardiovascular Disease.		concept regrouping, numerical value categorization	all	29493	1069
Patient Representation Learning From Heterogeneous Data Sources and Knowledge Graphs Using Deep Collective Matrix Factorization: Evaluation Study		negation removal, graph homogenization	all
Application of unsupervised deep learning algorithms for identification of specific clusters of chronic cough patients from EMR data		concept regrouping	all		1228
Pretrained transformer framework on pediatric claims data for population specific tasks		concept mapping			49835
A Novel Patient Similarity Network (PSN) Framework Based on Multi-Model Deep Learning for Precision Medicine.			unsupervised and expert
Few-Shot Learning with Semi-Supervised Transformers for Electronic Health Records
Forecasting the future clinical events of a patient through contrastive learning	multiviews generation	concept mapping	all		526
ADADIAG: Adversarial Domain Adaptation of Diagnostic Prediction with Clinical Event Sequences		numerical value categorization, concept mapping
Longitudinal deep learning clustering of Type 2 Diabetes Mellitus trajectories using routinely collected health records.	numerical value imputation	outliers removal	expert		28
Multimodal Data Matters: Language Model Pre-Training Over Structured and Unstructured Electronic Health Records
Modeling of Electronic Health Records for Time-Variant Event Learning Beyond Bio-Markers-A Case Study in Prostate Cancer		concept regrouping
Multi-gate Mixture of Multi-view Graph Contrastive Learning on Electronic Health Record.	multiviews generation	concept mapping, concept regrouping	all
Clinical and temporal characterization of COVID-19 subgroups using patient vector embeddings of electronic health records.	shuffling
Hi-BEHRT: Hierarchical Transformer-Based Model for Accurate Prediction of Clinical Events Using Multimodal Longitudinal Electronic Health Records		concept regrouping, numerical value categorization	all		3683
EHR Foundation Models Improve Robustness in the Presence of Temporal Distribution Shift		numerical value categorization, concept mapping, concept regrouping	all
Self-Supervised Graph Learning With Hyperbolic Embedding for Temporal Health Event Prediction		outliers removal	all		4880
Comparison of Machine Learning Algorithms for Predicting Hospital Readmissions and Worsening Heart Failure Events in Patients With Heart Failure With Reduced Ejection Fraction: Modeling Study.		concept mapping, concept regrouping	expert
SeqCare: Sequential Training with External Medical Knowledge Graph for Diagnosis Prediction in Healthcare Data	multiviews generation	concept regrouping	all		16961
Patient Clustering for Vital Organ Failure Using ICD Code With Graph Attention.
Toward a stable and low-resource PLM-based medical diagnostic system via prompt tuning and MoE structure		transform into text	expert
A Transformer-Based Model Trained on Large Scale Claims Data for Prediction of Severe COVID-19 Disease Progression		concept mapping	all	83510	2480
Unsupervised pre-training of graph transformers on patient population graphs	numerical value imputation	numerical value normalization	expert		76
Sequential autoencoders for feature engineering and pretraining in major depressive disorder risk prediction.		concept mapping	expert
TransformEHR: transformer-based encoder-decoder generative model to enhance prediction of disease outcomes using electronic health records		ordered ICD codes from high to low priority (assignedby healthcare providers)	all
Self-supervised machine learning using adult inpatient data produces effective models for pediatric clinical prediction tasks		numerical value categorization, rare concept removal			54456
Medical Profile Model: Scientific and Practical Applications in Healthcare		rare concept removal, concept mapping, concept regrouping	all		7096
Graph Representation Learning-Based Fixed-Length Clinical Feature Vector Generation from Heterogeneous Medical Records.
Foresight-a generative pretrained transformer for modelling of patient timelines using electronic health records: a retrospective modelling study		rare concept removal	all
