# Supplementary material for: A scoping review of self-supervised representation learning for clinical decision making using EHR categorical data
Source: NPJ Digit Med. 2025 Jun 14;8:362. doi: 10.1038/s41746-025-01692-1 (PMC12167381; doi:10.1038/s41746-025-01692-1)
Supplement: Supplementary file 6 — Supplementary Data 5 [file 41746_2025_1692_MOESM6_ESM.xlsx]

## Sheet: 5
	temporality	SSRL model
title	temporality (inferred)	model type (inferred)	model detail
Deep generative learning for automated EHR diagnosis of traditional Chinese medicine	not clear	others	DBN
Analysis of Primary Care Computerised Medical Records with Deep Learning	visit level, not sequential	AE	Stacked AE
Pre-training of Graph Augmented Transformers for Medication Recommendation	visit-level, not sequential	transformer, GNN	BERT(MLM+auxillary tasks), GAT
Representation learning for clinical time series prediction tasks in electronic health records	visit level, sequential	AE	DAE with GRU unit
BEHRT: Transformer for Electronic Health Records	visit level, sequential	transformer	BERT(MLM)
Deep representation learning of electronic health records to unlock patient stratification at scale	day-level, sequential	AE	AE append CNN
The application of unsupervised deep learning in predictive models using electronic health records.	visit level, not sequential	AE	SAE
Language models are an effective representation learning technique for electronic health record data	day-level, sequential	RNN	CLMBR (GRU)
Disease Concept-Embedding Based on the Self-Supervised Method for Medical Information Extraction from Electronic Health Records and Disease Retrieval: Algorithm Development and Validation Study.	visit level, sequential	transformer	BERT with constrastive learning
Leveraging graph-based hierarchical medical entity embedding for healthcare applications	visit level, sequential	GNN	Node2Vec, GAT
Local–Global Memory Neural Network for Medication Prediction	day-level, sequential	others	local-global memory neural network
Med-BERT: pretrained contextualized embeddings on large-scale structured electronic health records for disease prediction	visit level, sequential	transformer	BERT(MLM+auxillary tasks)
Patient Representation From Structured Electronic Medical Records Based on Embedding Technique: Development and Validation Study.	visit level, not sequential	word-embedding	skip-gram
Bidirectional Representation Learning from Transformers Using Multimodal Electronic Health Record Data to Predict Depression	visit level, sequential	transformer	BERT(MLM)
Phe2vec: Automated disease phenotyping based on unsupervised embeddings from electronic health records.	day-level, sequential	word-embedding	Glove, word2vec, fasttext
CEHR-BERT: Incorporating temporal information from structured EHR data to improve prediction tasks	visit level, sequential	transformer	BERT(MLM+auxillary tasks)
Deep significance clustering: a novel approach for identifying risk-stratified and predictive patient subgroups	day-level, sequential	AE	AE with LSTM unit, deep clustering
Interpreting clinical latent representations using autoencoders and probabilistic models	no	AE	DAE
Transformer-based Multi-target Regression on Electronic Health Records for Primordial Prevention of Cardiovascular Disease.	visit level, sequential	transformer	BERT(MLM)
Patient Representation Learning From Heterogeneous Data Sources and Knowledge Graphs Using Deep Collective Matrix Factorization: Evaluation Study	no	AE	collective matrix factorization
Application of unsupervised deep learning algorithms for identification of specific clusters of chronic cough patients from EMR data	no	AE	DAE + clustering
Pretrained transformer framework on pediatric claims data for population specific tasks	visit level, sequential	transformer	transformer encoder
A Novel Patient Similarity Network (PSN) Framework Based on Multi-Model Deep Learning for Precision Medicine.	visit level, sequential	AE	AE with LSTM unit
Few-Shot Learning with Semi-Supervised Transformers for Electronic Health Records	visit level, sequential	transformer	BERT(MLM+auxillary tasks)
Forecasting the future clinical events of a patient through contrastive learning	visit level, sequential	others	constrastive learning
ADADIAG: Adversarial Domain Adaptation of Diagnostic Prediction with Clinical Event Sequences	sequential	transformer	BERT(MLM)
Longitudinal deep learning clustering of Type 2 Diabetes Mellitus trajectories using routinely collected health records.	month-level, sequential	AE	AE with LSTM unit
Multimodal Data Matters: Language Model Pre-Training Over Structured and Unstructured Electronic Health Records	visit level, sequential	transformer, GNN	transformer encoder, GAT
Modeling of Electronic Health Records for Time-Variant Event Learning Beyond Bio-Markers-A Case Study in Prostate Cancer	visit level, sequential	AE	AE with LSTM unit
Multi-gate Mixture of Multi-view Graph Contrastive Learning on Electronic Health Record.	no	GNN	constrastive learning
Clinical and temporal characterization of COVID-19 subgroups using patient vector embeddings of electronic health records.	day-level, sequential	word-embedding	word2vec
Hi-BEHRT: Hierarchical Transformer-Based Model for Accurate Prediction of Clinical Events Using Multimodal Longitudinal Electronic Health Records	visit level, sequential	transformer	BERT(MLM+auxillary tasks)
EHR Foundation Models Improve Robustness in the Presence of Temporal Distribution Shift	day-level, sequential	transformer, RNN	transformer, GRU
Self-Supervised Graph Learning With Hyperbolic Embedding for Temporal Health Event Prediction	visit level, sequential	GNN	GNN
Comparison of Machine Learning Algorithms for Predicting Hospital Readmissions and Worsening Heart Failure Events in Patients With Heart Failure With Reduced Ejection Fraction: Modeling Study.	sequential	transformer	BERT(MLM)
SeqCare: Sequential Training with External Medical Knowledge Graph for Diagnosis Prediction in Healthcare Data	visit level, sequential	GNN	Graph with contrastive learning
Patient Clustering for Vital Organ Failure Using ICD Code With Graph Attention.	no	AE	AE with deep clustering
Toward a stable and low-resource PLM-based medical diagnostic system via prompt tuning and MoE structure	month-level, sequential	transformer	transformer (with auxillary task)
A Transformer-Based Model Trained on Large Scale Claims Data for Prediction of Severe COVID-19 Disease Progression	visit level, sequential	transformer	BERT(MLM+auxillary tasks)
Unsupervised pre-training of graph transformers on patient population graphs	visit-level,sequential, hour-level, sequential	transformer, GNN	BERT(MLM+auxillary tasks)
Sequential autoencoders for feature engineering and pretraining in major depressive disorder risk prediction.	month-level, sequential	AE	AE with RNN unit
TransformEHR: transformer-based encoder-decoder generative model to enhance prediction of disease outcomes using electronic health records	visit level, sequential	transformer	transformer
Self-supervised machine learning using adult inpatient data produces effective models for pediatric clinical prediction tasks	visit level, sequential	RNN	GRU
Medical Profile Model: Scientific and Practical Applications in Healthcare	visit level, sequential	transformer	BERT(MLM)
Graph Representation Learning-Based Fixed-Length Clinical Feature Vector Generation from Heterogeneous Medical Records.	visit-level, not sequential	GNN	Graph2vec
Foresight-a generative pretrained transformer for modelling of patient timelines using electronic health records: a retrospective modelling study	sequential	transformer	GPT
