# Supplementary material for: A scoping review of self-supervised representation learning for clinical decision making using EHR categorical data
Source: NPJ Digit Med. 2025 Jun 14;8:362. doi: 10.1038/s41746-025-01692-1 (PMC12167381; doi:10.1038/s41746-025-01692-1)
Supplement: Supplementary file 7 — Supplementary Data 6 [file 41746_2025_1692_MOESM7_ESM.xlsx]

## Sheet: 6
	SSRL training cohort			data privacy
title	cohort type (inferred)	number of patients in cohort	inclusion exclusion criteria (inferred)	deidentification
Deep generative learning for automated EHR diagnosis of traditional Chinese medicine	Primary hypertension	908
Analysis of Primary Care Computerised Medical Records with Deep Learning	Primary care	11000	time period	de-identified
Pre-training of Graph Augmented Transformers for Medication Recommendation	Primary care	82826		de-identified
Representation learning for clinical time series prediction tasks in electronic health records.	Heart failure	4682	medical condition, data quantity
BEHRT: Transformer for Electronic Health Records	General	1600000	data availability	de-identified
Deep representation learning of electronic health records to unlock patient stratification at scale	General	1608741	data quantity	de-identified
The application of unsupervised deep learning in predictive models using electronic health records.	General	104398
Language models are an effective representation learning technique for electronic health record data	General	3400000		de-identified
Disease Concept-Embedding Based on the Self-Supervised Method for Medical Information Extraction from Electronic Health Records and Disease Retrieval: Algorithm Development and Validation Study.	Primary care	1019437	data quality
Leveraging graph-based hierarchical medical entity embedding for healthcare applications	Chronic lymphocytic leukemia, primary care	110910	time period	de-identified
Local–Global Memory Neural Network for Medication Prediction	Pneumonia, Mitral valve disorder, Prostate Cancer, Cholelithiasis	725
Med-BERT: pretrained contextualized embeddings on large-scale structured electronic health records for disease prediction	General	28490650	data quantity, data quality	de-identified
Patient Representation From Structured Electronic Medical Records Based on Embedding Technique: Development and Validation Study.	General	104752		de-identified
Bidirectional Representation Learning from Transformers Using Multimodal Electronic Health Record Data to Predict Depression	Myocardial infarction, breast cancer, liver cirrhosis	43967	data quantity, age
Phe2vec: Automated disease phenotyping based on unsupervised embeddings from electronic health records.	General	300000		de-identified
CEHR-BERT: Incorporating temporal information from structured EHR data to improve prediction tasks	General	2400000	data quantity
Deep significance clustering: a novel approach for identifying risk-stratified and predictive patient subgroups	Heart Failure	1585	medical condition, data availability, age
Interpreting clinical latent representations using autoencoders and probabilistic models	Hypertensive, diabetes	6498
Transformer-based Multi-target Regression on Electronic Health Records for Primordial Prevention of Cardiovascular Disease.	Cardiovascular disease	6993	data quantity, age
Patient Representation Learning From Heterogeneous Data Sources and Knowledge Graphs Using Deep Collective Matrix Factorization: Evaluation Study	Primary care	28563	data quantity	de-identified
Application of unsupervised deep learning algorithms for identification of specific clusters of chronic cough patients from EMR data	Cough	30570	age
Pretrained transformer framework on pediatric claims data for population specific tasks	General	1881020
A Novel Patient Similarity Network (PSN) Framework Based on Multi-Model Deep Learning for Precision Medicine.	Cardiovascular disease, COVID	5124
Few-Shot Learning with Semi-Supervised Transformers for Electronic Health Records	Primary care, heart failure	54960		de-identified
Forecasting the future clinical events of a patient through contrastive learning	General	48000	data quantity	de-identified
ADADIAG: Adversarial Domain Adaptation of Diagnostic Prediction with Clinical Event Sequences	Heart Failure	27782	age	de-identified
Longitudinal deep learning clustering of Type 2 Diabetes Mellitus trajectories using routinely collected health records.	Diabetes type 2	11028	medical condition, age, data availability
Multimodal Data Matters: Language Model Pre-Training Over Structured and Unstructured Electronic Health Records	primary care	39550	data availability	de-identified
Modeling of Electronic Health Records for Time-Variant Event Learning Beyond Bio-Markers-A Case Study in Prostate Cancer	Prostate cancer	18529	time period
Multi-gate Mixture of Multi-view Graph Contrastive Learning on Electronic Health Record.	Primary care	14173	age, data quantity, data availability	de-identified
Clinical and temporal characterization of COVID-19 subgroups using patient vector embeddings of electronic health records.	COVID	11313	medical condition, time period
Hi-BEHRT: Hierarchical Transformer-Based Model for Accurate Prediction of Clinical Events Using Multimodal Longitudinal Electronic Health Records	General	2844733	data quantity
EHR Foundation Models Improve Robustness in the Presence of Temporal Distribution Shift	General	1800000	data quantity, age, time period	de-identified
Self-Supervised Graph Learning With Hyperbolic Embedding for Temporal Health Event Prediction	Primary care	46520		de-identified
Comparison of Machine Learning Algorithms for Predicting Hospital Readmissions and Worsening Heart Failure Events in Patients With Heart Failure With Reduced Ejection Fraction: Modeling Study.	Heart failure	298284	medical condition, time period	de-identified
SeqCare: Sequential Training with External Medical Knowledge Graph for Diagnosis Prediction in Healthcare Data	Primary care	13851	data quantity	de-identified
Patient Clustering for Vital Organ Failure Using ICD Code With Graph Attention.	Organ failure	2216	data quantity, medical condition	de-identified
Toward a stable and low-resource PLM-based medical diagnostic system via prompt tuning and MoE structure	Alzheimer’s disease, primary care	118922
A Transformer-Based Model Trained on Large Scale Claims Data for Prediction of Severe COVID-19 Disease Progression	General	3478438	data quantity	de-identified
Unsupervised pre-training of graph transformers on patient population graphs	Primary care, Alzheimer’s disease, Sepsis	21880	age, data quantity	de-identified
Sequential autoencoders for feature engineering and pretraining in major depressive disorder risk prediction.	Depression	27319	medical condition, time period, data quantity
TransformEHR: transformer-based encoder-decoder generative model to enhance prediction of disease outcomes using electronic health records	General	6475218	data availability
Self-supervised machine learning using adult inpatient data produces effective models for pediatric clinical prediction tasks	General	241744	age	de-identified
Medical Profile Model: Scientific and Practical Applications in Healthcare	General	1063489	data quantity	de-identified
Graph Representation Learning-Based Fixed-Length Clinical Feature Vector Generation from Heterogeneous Medical Records.	General	31679		de-identified
Foresight-a generative pretrained transformer for modelling of patient timelines using electronic health records: a retrospective modelling study	General	710194		de-identified
