# Supplementary material for: A scoping review of self-supervised representation learning for clinical decision making using EHR categorical data
Source: NPJ Digit Med. 2025 Jun 14;8:362. doi: 10.1038/s41746-025-01692-1 (PMC12167381; doi:10.1038/s41746-025-01692-1)
Supplement: Supplementary file 8 — Supplementary Data 7 [file 41746_2025_1692_MOESM8_ESM.xlsx]

## Sheet: 7
		downstream task training			clustering				classification				regression
title	interpretability	multiple outcome training	fine-tuning strategies	downstream type	clustering category	clustering validation model	cluster analysis category	clustering validation expert implication	classification category	classification detail	prediction model	classification metric for evaluation	regression outcome	regression model
Deep generative learning for automated EHR diagnosis of traditional Chinese medicine				classification					disease prediction	hypertension syndromes classiﬁcation (multilabel)	SVM	average precision
Analysis of Primary Care Computerised Medical Records with Deep Learning				clustering	cluster characteristics			x
Pre-training of Graph Augmented Transformers for Medication Recommendation				classification					medication recommendation	medication recommandation (multilabel)	MLP	jaccard similarity score, average F1, AUPRC
Representation learning for clinical time series prediction tasks in electronic health records.		independent	frozen SSRL part	clustering, classification	patient similarity, visualization	t-SNE			mortality prediction, disease prediction	mortality prediction, comorbidity prediction	SVM	accuracy, F1, AUC, top-k
BEHRT: Transformer for Electronic Health Records	attention, visualization	independent	retrain all weight of SSRL	classification	visualization	t-SNE		x	disease prediction	prediction disease next visit in 6 months, 12 months	FF	AUROC, average precision
Deep representation learning of electronic health records to unlock patient stratification at scale	statistical analysis cluster			clustering	patient stratification, visualization	UMAP, hierarchical clustering	purity score, entropy	x
The application of unsupervised deep learning in predictive models using electronic health records.		independent	frozen SSRL part	classification					readmission, disease prediction, disease prediction	30-day readmission, presence of diseases (Acute Myocardial Infarction (AMI), Heart Failure (HF). Chronic Obstructive Pulmonary Disease (COPD) and Pneumonia) in latest visit	LR	precision, precision, NPV, AUC
Language models are an effective representation learning technique for electronic health record data		independent	frozen SSRL part	classification					mortality prediction, long admissio, ICU transfer, readmission	mortality prediction, long admissio, ICU transfer, readmission	LR	AUROC
Disease Concept-Embedding Based on the Self-Supervised Method for Medical Information Extraction from Electronic Health Records and Disease Retrieval: Algorithm Development and Validation Study.	visualization	independent	retrain all weight of SSRL	classification	patient similarity, visualization	t-SNE			admission, mortality prediction	an intensive care unit admission, death in the hospital after an emergency department visit	MLP	AUROC
Leveraging graph-based hierarchical medical entity embedding for healthcare applications		independent	retrain all weight of SSRL	classification	visualization	PCA, t-SNE			disease prediction, readmission, doctor recommandation	patient diagnosis, readmission prediction, doctor recommendation	LR, RNN	micro-F1, macro-F1, AUPRC, AUROC
Local–Global Memory Neural Network for Medication Prediction				classification					medication recommendation	medication recommendation	RNN	F1, accuracy, sensitivity, specificity, FPR, FNR
Med-BERT: pretrained contextualized embeddings on large-scale structured electronic health records for disease prediction	attention, visualization	independent	retrain all weight of SSRL	classification					disease prediction	heart failure among diabete, pancrea cancer onset	RNN	AUC
Patient Representation From Structured Electronic Medical Records Based on Embedding Technique: Development and Validation Study.				clustering	patient similarity, visualization	t-SNE, K-means	Hopkins statistics, silhouette analysis, Davies-Bouldin index
Bidirectional Representation Learning from Transformers Using Multimodal Electronic Health Record Data to Predict Depression	attention, visualization	independent	retrain all weight of SSRL	classification					disease prediction	chronic disease prediction in the future (in 2 weeks, 3 months, 6months, 1years)	FF	AUROC, AUPRC
Phe2vec: Automated disease phenotyping based on unsupervised embeddings from electronic health records.	visualization			clustering	patient similarity, visualization	UMAP		x
CEHR-BERT: Incorporating temporal information from structured EHR data to improve prediction tasks		independent	retrain all weight of SSRL	classification clustering	visualization	PCA			readmission, mortality, disease prediction, hospitalization	HF readmission, discharge home death, T2DM HF hospitalization	RNN	AUROC, AUPRC
Deep significance clustering: a novel approach for identifying risk-stratified and predictive patient subgroups	statistical analysis cluster			classification clustering	patient similarity, visualization	t-SNE	silhouette analysis, Calinski-Harabasz index, Davies-Bouldin index		disease prediction	multiclass classification of risk stratified subgroups	LR	AUROC, sensitivity, precision, NPV
Interpreting clinical latent representations using autoencoders and probabilistic models	Gaussian mixture model			clustering	cluster characteristics	hierarchical clustering
Transformer-based Multi-target Regression on Electronic Health Records for Primordial Prevention of Cardiovascular Disease.		all at once	retrain all weight of SSRL	regression									11 major modifiable risk factors for CVD : systolic (SBP) and diastolic blood pressure (DBP), hemoglobin A1c (HB), glucose (GLC), fasting blood glucose (FBG), total cholesterol (TCL), HDL (good) cholesterol (HDL), LDL (bad) cholesterol (LDL), non-HDL cholesterol (NHC), triglycerides (TGC), and body mass index (BMI)	MTR (Multi target regression, with shared linear layers and target specific layers)
Patient Representation Learning From Heterogeneous Data Sources and Knowledge Graphs Using Deep Collective Matrix Factorization: Evaluation Study		independent	joinly trained	classification					disease prediction, mortality prediction	diagnosis prediction (18 classes, multilabel) mortality prediction(binary label)		accuracy, macro-F1, weighted F1, F1, AUC
Application of unsupervised deep learning algorithms for identification of specific clusters of chronic cough patients from EMR data	statistical analysis cluster			clustering	patient similarity, visualization	t-SNE	purity score, silhouette analysis
Pretrained transformer framework on pediatric claims data for population specific tasks		independent	retrain all weight of SSRL	classification					disease prediction	Suicide, Asthma	Linear layer	AUROC
A Novel Patient Similarity Network (PSN) Framework Based on Multi-Model Deep Learning for Precision Medicine.				clustering, classification	patient similarity, visualization	KNN			mortality prediction	mortality prediction		accuracy
Few-Shot Learning with Semi-Supervised Transformers for Electronic Health Records		independent	retrain all weight of SSRL	classification					mortality prediction, disease prediction	Mortality ICU, mortality discharge, Heart Failure next year, survival 3 years after transplant	MLP	AUROC, AUPRC, F1
Forecasting the future clinical events of a patient through contrastive learning		independent	frozen SSRL part	classification					disease prediction	future diagnose	LR	AUROC, AUPRC
ADADIAG: Adversarial Domain Adaptation of Diagnostic Prediction with Clinical Event Sequences	attention			classification	visualization	t-SNE			disease prediction	disease onset	MLP	AUROC, AUPRC
Longitudinal deep learning clustering of Type 2 Diabetes Mellitus trajectories using routinely collected health records.				clustering	patient subtype	K-means, CLARA, hierarchical clustering
Multimodal Data Matters: Language Model Pre-Training Over Structured and Unstructured Electronic Health Records	attention	independent	retrain all weight of SSRL	classification					readmission, medication recommendation, ICD coding	30-day readmission prediction (binary classification), medication recommendation (multilabel), ICD coding (multilabel)	MLP	AUC, F1, accuracy
Modeling of Electronic Health Records for Time-Variant Event Learning Beyond Bio-Markers-A Case Study in Prostate Cancer	visualization	independent		classification	visualization, disease prognosis	K-means			disease prediction	next PC eventset including metastases, excluding metastases, following eventset	RNN	accuracy
Multi-gate Mixture of Multi-view Graph Contrastive Learning on Electronic Health Record.		all at once	joinly trained	classification					mortality prediction, readmission, length of stay	mortality, readmission, length of stay >3, length of stay > 7		accuracy, AUPRC, average AUPRC
Clinical and temporal characterization of COVID-19 subgroups using patient vector embeddings of electronic health records.				clustering	patient subtype, visualization	K-means		x
Hi-BEHRT: Hierarchical Transformer-Based Model for Accurate Prediction of Clinical Events Using Multimodal Longitudinal Electronic Health Records		independent	retrain all weight of SSRL	classification					disease prediction	5-year risk estimation of HF, diabetes, CKD, and stroke		AUROC, AUPRC
EHR Foundation Models Improve Robustness in the Presence of Temporal Distribution Shift		independent	frozen SSRL part	classification					mortality prediction, length of stay, admission, readmission	Hospital mortality, Long length of stay, ICU admission, readmission in 30 days	LR	AUROC, AUPRC
Self-Supervised Graph Learning With Hyperbolic Embedding for Temporal Health Event Prediction	attention, visualization	independent	retrain all weight of SSRL	classification					disease prediction, admission	Diagnosis Prediction next admission (multilabel), Heart Failure next admission Prediction	MLP	weighted F1, top-k sensitivity, AUC, F1
Comparison of Machine Learning Algorithms for Predicting Hospital Readmissions and Worsening Heart Failure Events in Patients With Heart Failure With Reduced Ejection Fraction: Modeling Study.		not clear		classification					readmission	Readmission in 30, 90, 365 days	MLP, XGBoost, LR, RF	AUPRC, TP, FP, TN, FN, precision, sensitivity
SeqCare: Sequential Training with External Medical Knowledge Graph for Diagnosis Prediction in Healthcare Data				classification					disease prediction	next visit diagnose prediction (multilabel)		micro-AUROC, micro-AUPRC, macro-AUROC, macro-AUPRC
Patient Clustering for Vital Organ Failure Using ICD Code With Graph Attention.				clustering	cluster characteristics, visualization	UMAP	silhouette analysis, normalised mutual information
Toward a stable and low-resource PLM-based medical diagnostic system via prompt tuning and MoE structure		independent		classification	visualization	t-SNE			disease prediction, mortality prediction	AD diagnosis task(multilabel), AD progression, ICU death prediction (binary task)		F1, accuracy, sensitivity, specificity
A Transformer-Based Model Trained on Large Scale Claims Data for Prediction of Severe COVID-19 Disease Progression	Integrated Gradients			classification					disease prediction	acute respiratory manifestation prediction within three weeks after a confirmed COVID-19 diagnosis	FF, RNN	AUROC, AUPRC
Unsupervised pre-training of graph transformers on patient population graphs	attention	independent	retrain all weight of SSRL	clustering, classification	visualization	t-SNE			disease prediction, length of stay, mortality prediction	Length of Stay prediction (binary), discharge and mortality prediction (multilabel), Alzheimer's disease prediction (multilabel), sepsis prediction	Linear layer	accuracy, AUC, F1
Sequential autoencoders for feature engineering and pretraining in major depressive disorder risk prediction.		independent		classification					admission, emergency departement visit, high utilization, disease prediction	Unplanned admissions, emergency department visits, high utilization, self-harm/suicide attempt	RF	AUPRC
TransformEHR: transformer-based encoder-decoder generative model to enhance prediction of disease outcomes using electronic health records		independent		classification					disease prediction	Pancreatic cancer prediction, intentional self-harm among patients with PTSD	Linear layer	precision, AUROC, AUPRC
Self-supervised machine learning using adult inpatient data produces effective models for pediatric clinical prediction tasks		not clear	frozen SSRL part	classification					disease prediction	11 distinct clinical binary outcomes	LR	mean AUROC
Medical Profile Model: Scientific and Practical Applications in Healthcare	visualizazion			classification	visualization	t-SNE			disease prediction	next visit prediction of ICD code	Linear layer	accuracy, precision@k
Graph Representation Learning-Based Fixed-Length Clinical Feature Vector Generation from Heterogeneous Medical Records.				clustering, classification	visualization	t-SNE			readmission	readmission within 30 days of discharge	MLP	AUROC, precision, sensitivity, F1
Foresight-a generative pretrained transformer for modelling of patient timelines using electronic health records: a retrospective modelling study	gradient based saliency method	not clear		classification					disease prediction	prediction of future concept within a time range (30 days, 1 year, infinity)	MLP	precision@k, sensitivity@k
