# Supplementary material for: A scoping review of self-supervised representation learning for clinical decision making using EHR categorical data
Source: NPJ Digit Med. 2025 Jun 14;8:362. doi: 10.1038/s41746-025-01692-1 (PMC12167381; doi:10.1038/s41746-025-01692-1)
Supplement: Supplementary file 9 — Supplementary Data 8 [file 41746_2025_1692_MOESM9_ESM.xlsx]

## Sheet: 8
		implication from medical expert	computational ressources		transferability
title	reference name in review	medical expert contributions	hardware	GPU pretrain MSRP Price ($, inferred)	transfer learning evaluation	internal dataset	external dataset
Deep generative learning for automated EHR diagnosis of traditional Chinese medicine	Liang et al.
Analysis of Primary Care Computerised Medical Records with Deep Learning	de Lusignan et al.	feature selection	69.67 ± 2.42 on CPU
Pre-training of Graph Augmented Transformers for Medication Recommendation	G-BERT		8GB memory and Nvidia 1080 GPU	599
Representation learning for clinical time series prediction tasks in electronic health records.	Ruan et al.	feature selection
BEHRT: Transformer for Electronic Health Records	BEHRT	visual investigation of embeddings, medical validation, code mapping	NVIDIA Titan Xp Graphical Processing Units (GPU) for pre-training, training, and testing	1199
Deep representation learning of electronic health records to unlock patient stratification at scale	ConvAE	result evaluation	Nvidia Titan V GPU	2999
The application of unsupervised deep learning in predictive models using electronic health records.	Enhanced Reg	feature selection
Language models are an effective representation learning technique for electronic health record data	CLMBR
Disease Concept-Embedding Based on the Self-Supervised Method for Medical Information Extraction from Electronic Health Records and Disease Retrieval: Algorithm Development and Validation Study.	EDisease	feature selection, result evaluation			x	NTUH-iMD	National Hospital and Ambulatory Medical Care Survey Emergency Department data
Leveraging graph-based hierarchical medical entity embedding for healthcare applications	ME2Vec
Local–Global Memory Neural Network for Medication Prediction	PLGMNN
Med-BERT: pretrained contextualized embeddings on large-scale structured electronic health records for disease prediction	Med-BERT	result evaluation	pretrain: a single Nvidia Tesla V100 GPU of 32 GB graphics memory capacity, and we trained the model for a week for more than 45 million steps, for which each step consists of 32 patients (batch size). fine-tune: Nvidia GeForce RTX 2080 Ti GPUs of 12 GB memory	11458	x	Cerner Health Facts	Truven Health MarketScan
Patient Representation From Structured Electronic Medical Records Based on Embedding Technique: Development and Validation Study.	Huang et al.
Bidirectional Representation Learning from Transformers Using Multimodal Electronic Health Record Data to Predict Depression	BRLTM		Intel Xeon E3–1245, 32 GB RAM and a 12G NVIDIA TitanX GPU	999
Phe2vec: Automated disease phenotyping based on unsupervised embeddings from electronic health records.	Phe2vec	result evaluation
CEHR-BERT: Incorporating temporal information from structured EHR data to improve prediction tasks	CEHR-BERT		768 GB memory, dual Intel(R) Xeon(R) Gold 6138 CPU @ 2.00GHz processors, and two RTX 2080ti GPUs.	999
Deep significance clustering: a novel approach for identifying risk-stratified and predictive patient subgroups	DICE	clinical inputs, result interpretation	GEForce RTX 2070	499
Interpreting clinical latent representations using autoencoders and probabilistic models	Chushig-Muzo et al.
Transformer-based Multi-target Regression on Electronic Health Records for Primordial Prevention of Cardiovascular Disease.	Poulain et al.
Patient Representation Learning From Heterogeneous Data Sources and Knowledge Graphs Using Deep Collective Matrix Factorization: Evaluation Study	Kumar et al.
Application of unsupervised deep learning algorithms for identification of specific clusters of chronic cough patients from EMR data	Shao et al.		single Nvidia K420 2 GB GPU equipped on a desktop computer, with an Intel E5-1603 CPU and 32 GB memory.	97
Pretrained transformer framework on pediatric claims data for population specific tasks	Claim-PT		eight Nvidia Tesla P100 GPUs	45592	x	PFK	PFK-2013 MIMIC-III
A Novel Patient Similarity Network (PSN) Framework Based on Multi-Model Deep Learning for Precision Medicine.	Navaz et al.	feature selection
Few-Shot Learning with Semi-Supervised Transformers for Electronic Health Records	CEHR-GAN-BERT
Forecasting the future clinical events of a patient through contrastive learning	CEF-CL	not mentioned	NVIDIA 2080Ti GPU, the model training process was _x0018_1 hour per task, which implies running all 181 tasks on all baselines takes more than 500 GPU hours	999
ADADIAG: Adversarial Domain Adaptation of Diagnostic Prediction with Clinical Event Sequences	ADADIAG				x	MIMIC-IV, UCLA	UCLA, MIMIC-IV
Longitudinal deep learning clustering of Type 2 Diabetes Mellitus trajectories using routinely collected health records.	Manzini et al.	feature selection, result evaluation, cluster interpretation
Multimodal Data Matters: Language Model Pre-Training Over Structured and Unstructured Electronic Health Records	MedM-PLM		Two GeForce RTX 3090 GPUs were leveraged to pre-train	2998
Modeling of Electronic Health Records for Time-Variant Event Learning Beyond Bio-Markers-A Case Study in Prostate Cancer	Herp et al.
Multi-gate Mixture of Multi-view Graph Contrastive Learning on Electronic Health Record.	MMMGCL
Clinical and temporal characterization of COVID-19 subgroups using patient vector embeddings of electronic health records.	Ta et al.	result evaluation
Hi-BEHRT: Hierarchical Transformer-Based Model for Accurate Prediction of Clinical Events Using Multimodal Longitudinal Electronic Health Records	Hi-BEHRT		35 epochs for a 10-day training using batch size of 256 split over 2 P100 GPUs.	11398
EHR Foundation Models Improve Robustness in the Presence of Temporal Distribution Shift	CLMBR-2		a cluster of Nvidia V100 GPUs	91664
Self-Supervised Graph Learning With Hyperbolic Embedding for Temporal Health Event Prediction	Sherbet		a machine with Intel i9-9900K CPU, 64-GB memory, and Geforce RTX 2080 Ti GPU.2	1499
Comparison of Machine Learning Algorithms for Predicting Hospital Readmissions and Worsening Heart Failure Events in Patients With Heart Failure With Reduced Ejection Fraction: Modeling Study.	Ru et al.	feature selection
SeqCare: Sequential Training with External Medical Knowledge Graph for Diagnosis Prediction in Healthcare Data	SeqCare		Intel Xeon E5-2680, 256GB RAM, and GPU: NVIDIA GeForce RTX 3090	1499
Patient Clustering for Vital Organ Failure Using ICD Code With Graph Attention.	Liu et al.
Toward a stable and low-resource PLM-based medical diagnostic system via prompt tuning and MoE structure	IPDM	feature selection
A Transformer-Based Model Trained on Large Scale Claims Data for Prediction of Severe COVID-19 Disease Progression	ExMed-BERT				x	IBM Explorys Therapeutic Dataset	Austrian hospital group (KAGes)
Unsupervised pre-training of graph transformers on patient population graphs	Pellegrini et al.		TITAN Xp GPU with 12GB VRAM	1199	x	MIMIC	Sepsis Prediction dataset
Sequential autoencoders for feature engineering and pretraining in major depressive disorder risk prediction.	Jones et al.	feature selection
TransformEHR: transformer-based encoder-decoder generative model to enhance prediction of disease outcomes using electronic health records	TransformEHR		We used 4 Nvidia Tesla P40 GPU of 22 GB graphics memory capacity and trained each model for 6 days with more than 280 k steps and batch size of 48.	22796	x	US-VHA	MIMIC-IV
Self-supervised machine learning using adult inpatient data produces effective models for pediatric clinical prediction tasks	CLMBR-3		8 Nvidia 32GB V100 GPUs	91664	x	STAnford medicine Research data Repository (STARR) adult	STAnford medicine Research data Repository (STARR) pediatric (same institution.)
Medical Profile Model: Scientific and Practical Applications in Healthcare	Profile model				x	DMed	MIMIC-III
Graph Representation Learning-Based Fixed-Length Clinical Feature Vector Generation from Heterogeneous Medical Records.	Seki et al.
Foresight-a generative pretrained transformer for modelling of patient timelines using electronic health records: a retrospective modelling study	Foresight	result evaluation	1–2 days on eight V100 general processing units (NVIDIA, Santa Clara, CA, USA).	91664
